# Supplementary material for: Flavonoid Versus Artemisinin Anti-malarial Activity in Artemisia annua Whole-Leaf Extracts
Source: Front Plant Sci. 2019 Jul 30;10:984. doi: 10.3389/fpls.2019.00984 (PMC6683762; doi:10.3389/fpls.2019.00984)
Supplement: Supplementary file 2 [file Table_2.XLSX]

## Sheet: all 
Peak_ID	isotopes	adduct	Formula	Annotation	Statistical model	p-value	AA L1_5	AA L7_9	AA L11_13	AA Dry	GA L1_5	GA L7_9	GA L11_13	GA Dry	GG L1_5	GG L7_9	GG L11_13	GG Dry	AA L1_5	AA L7_9	AA L11_13	AA Dry	GA L1_5	GA L7_9	GA L11_13	GA Dry	GG L1_5	GG L7_9	GG L11_13	GG Dry	AA L1_5	AA L7_9	AA L11_13	AA Dry	GA L1_5	GA L7_9	GA L11_13	GA Dry	GG L1_5	GG L7_9	GG L11_13	GG Dry
M183.0651T36	[2][M]+		C9H11O4	2,4-dihydroxy-6-methoxy acetophenone_1.1.1.1	REML	0	12.0429	1.77733	1.6257	0.366361	12.5449	2.1386	1.67111	0.401935	11.8445	1.69861	1.75287	0.383976	b	a	a	a	b	a	a	a	b	a	a	a	3.24242	0.697546	0.77848	0.0888661	4.92158	0.398534	0.76273	0.135041	2.74963	0.699766	0.824953	0.0952664
M219.1742T105	[6][M]+		C15H23O	4,7(11)-Amorphadien-12-al_1.6.1.2	REML	0	0.0825394	0.205692	0.135929	0.0105766	0.0537915	0.215344	0.136717	0.00752413	0.067422	0.174059	0.144089	0.00413912	e	a	b	cd	cde	a	b	cd	ce	ab	b	d	0.0517798	0.0512094	0.0427261	0.00911717	0.0113594	0.0614849	0.0305081	0.00598222	0.0200107	0.0355506	0.039872	0.00387195
M219.1743T78			C15H23O	4,7(11)-Amorphadien-12-al_3.6.1.2	REML	8.88178e-16	0.0225632	0.0275284	0.0155229	0.00724141	0.0772323	0.10512	0.0498283	0.00137417	0.0771749	0.116566	0.0752915	0.00227468	ab	ab	ab	ab	cd	ce	ad	ab	cd	e	cd	b	0.00685995	0.0115606	0.0054378	0.00276438	0.0199868	0.0376462	0.0207072	0.000927751	0.0375782	0.0491813	0.0392724	0.00332412
M219.1743T66			C15H23O	4,7(11)-Amorphadien-12-al_4.6.1.2	REML	0	0.059683	0.0373311	0.0253079	0.00083731	0.127534	0.133343	0.0639696	0.0139705	0.0843015	0.104849	0.0718434	0.00450534	ace	abc	ab	b	d	d	ace	ab	ef	df	cef	b	0.0295687	0.0130651	0.0183202	0.00137129	0.0355908	0.0362681	0.0314638	0.0100084	0.0351196	0.0349153	0.0326484	0.0040951
M205.1950T87			C15H25	a-guaiene_1.2.1.5	REML	0	0.146004	0.0096052	0.00501828	0.01054	0.366421	0.0775098	0.0391193	0.0417491	0.286061	0.0759048	0.0394379	0.0320367	e	a	a	ab	c	b	ab	ab	d	b	ab	ab	0.0370184	0.00871347	0.0036739	0.00589976	0.0826888	0.0441495	0.0138972	0.015866	0.067277	0.0722103	0.0260231	0.00506296
M205.1950T102	[5][M]+	[M+Na]+ 182.213	C15H25	amorpha-4,11-diene	REML	2.57264e-09	0.133213	0.122855	0.191875	0.0974899	0.160365	0.122493	0.194134	0.0780544	0.130309	0.0970811	0.154395	0.051831	abcf	abc	d	abce	adf	abce	df	bce	abc	be	acdf	e	0.0374446	0.0488982	0.0667945	0.0276694	0.0274149	0.0471275	0.0738483	0.0233273	0.0325524	0.0337024	0.0548656	0.0243557
M203.1793T82		[M+Na]+ 180.201	C15H23	amorpha-4,11-diene tertiary allylic hydroperoxide C15H23	REML	0	1.35375	1.13701	0.309218	0.0197265	0	0.0286395	0.00354963	0.00287693	0	0.000641549	0.000492503	0.00659052	a	a	b	c	c	c	c	c	c	c	c	c	0.331671	0.415868	0.157415	0.0257556	0	0.0355616	0.00471496	0.00643301	0	0.0015103	0.000942431	0.00712671
M237.1848T64	[14][M]+		C15H25O2	amorpha-4,11-diene tertiary allylic hydroperoxide_1.1.1.1	REML	7.82041e-13	0.0827141	0.123205	0.14202	0.0918252	0.451436	0.485545	0.392342	0.397774	0.405419	0.45889	0.528691	0.288192	b	ab	ab	ab	cd	cd	cd	cd	cd	cd	c	ad	0.0486438	0.0395728	0.0623236	0.0308456	0.179857	0.137602	0.105685	0.0746915	0.150048	0.128582	0.238373	0.0870435
M233.1535T51			C15H21O2	Annulide_2.2.1.5	REML	5.9952e-15	0.0104524	0.00563477	0.0045075	0.00150701	0.072307	0.16561	0.165357	0.105123	0.0676261	0.169835	0.161008	0.0833017	ab	ab	a	ab	abc	d	d	cd	abc	d	d	bc	0.00547761	0.00424043	0.00456386	0.00171778	0.0216863	0.0819313	0.0579523	0.0227004	0.0270709	0.111418	0.0522392	0.0145829
M249.1484T50			C15H21O3	arteannuin B	REML	0	0.00125535	0.00518755	0.00667527	0.00164192	0.0773308	0.115455	0.127706	0.107135	0.0777577	0.144044	0.194585	0.116793	a	a	a	a	b	bcd	cd	bcd	bc	d	e	bcd	0.00175688	0.00461353	0.00464836	0.00163945	0.0331281	0.0447632	0.0458594	0.0467588	0.0278675	0.0594055	0.0795604	0.0310352
M251.1641T82		[M+H]+ 250.157	C15H23O3	Arteannuin EF_4.5.1.6	REML	0	0	0.00128789	0.000951346	0	0.129906	0.248033	0.375643	0.0233737	0.1029	0.228538	0.386163	0.0375348	a	a	a	ab	c	d	e	abc	bc	d	e	abc	0	0.00191492	0.0012693	0	0.0250095	0.0664456	0.123242	0.0255314	0.0309753	0.0730115	0.152817	0.0192558
M251.1639T76			C15H23O3	Arteannuin EF_5.5.1.6	REML	0	0.000795637	0.00368562	0.00480218	0.00030956	0.0766056	0.216797	0.206137	0.0969446	0.0667678	0.176503	0.215355	0.0525525	a	a	a	a	b	c	c	b	b	c	c	ab	0.00100504	0.00288361	0.0047095	0.000812518	0.0177566	0.0471133	0.0517994	0.0187401	0.020969	0.0380909	0.0822102	0.0243177
M283.1538T49			C15H23O5	Arteannuin G_1.1.1.2	REML	0	0.0110434	0.0659456	0.095591	0.0179333	0.14103	0.372723	0.118	0.00190367	0.110686	0.345784	0.161161	0.00194616	c	abc	abd	ac	bd	e	bd	ac	bd	e	d	c	0.00626408	0.023296	0.0301971	0.00687914	0.0492129	0.115287	0.0766836	0.00200453	0.0387501	0.0970461	0.0661349	0.00217313
M269.1748T53		[M+K+HCOOH]+ 184.206 [M+Na+HCOOH]+ 200.18 [M+H+HCOOH]+ 222.162	C15H25O4	Arteannuin MO_2.3.1.3	REML	0	0	0.00103516	0.00297711	0.000936059	0.2365	0.462717	0.565768	0.446827	0.223392	0.453609	0.63911	0.372104	a	a	a	a	b	cd	ce	cd	b	cd	e	bd	0	0.00144827	0.00288779	0.00232729	0.0561051	0.111285	0.132845	0.149992	0.0643536	0.109706	0.207774	0.17503
M269.1747T48		[M+K]+ 230.211 [M+Na]+ 246.185 [M+H]+ 268.167	C15H25O4	Arteannuin MO_3.3.1.3	REML	2.44249e-15	0	0.000718932	0.000711739	0.000354638	0.278816	0.271038	0.107968	0.0422534	0.2032	0.236388	0.105163	0.0194908	a	a	a	a	b	b	ac	a	bc	b	ac	a	0	0.00114315	0.00121502	0.000695125	0.0579743	0.166628	0.0407449	0.023527	0.073161	0.154802	0.0912408	0.0102346
M221.1535T43	[10][M]+	[M+H-H20]+ 238.158	C14H21O2	arteannuin x C14H21O2	REML	0	0.892924	2.58356	3.67018	2.28417	0.125657	0.277673	0.295497	0.160734	0.0326265	0.0791045	0.108557	0.0444917	d	a	b	a	c	cd	cd	cd	c	c	c	c	0.267643	0.910744	1.24198	0.700235	0.0325806	0.0791251	0.0934109	0.0103265	0.00860111	0.0237712	0.0500961	0.0112374
M389.1228T61			C20H21O8	artemetin_1.1.1.1	REML	0	0.594614	0.226062	0.174113	0.124137	0.330648	0.0963247	0.0417682	0.0451159	0.264444	0.0693008	0.0382331	0.0315378	e	abc	abd	abd	c	bd	d	bd	ac	d	d	d	0.234402	0.142092	0.0904945	0.0339428	0.14144	0.051642	0.0518443	0.0254869	0.0919123	0.0699416	0.0418016	0.0340173
M235.1692T84			C15H23O2	artemisinic acid	REML	0	0.122634	0.101488	0.0806466	0.03406	1.3657	0.558194	0.246822	0.247629	1.13519	0.587948	0.361166	0.159328	ab	ab	a	a	c	d	ab	abd	c	d	bd	ab	0.0354899	0.0748094	0.0565486	0.0226558	0.351058	0.295647	0.104458	0.0353044	0.308295	0.354955	0.172018	0.0825689
M221.1898T86			C15H25O	artemisinic alcohol	REML	0	0.192618	0.0149452	0.0101693	0.0140533	0.642568	0.101862	0.0282748	0.0108638	0.47607	0.119127	0.034393	0.00395271	d	a	a	ab	c	abd	ab	ab	e	bd	ab	a	0.0543738	0.0106268	0.00704016	0.00764428	0.182037	0.0589112	0.00903334	0.0120085	0.0719399	0.1315	0.0180444	0.0021186
M219.1743T87	[7][M]+	[M+K+NH3]+ 163.197 [M+Na+NH3]+ 179.171 [M+H+NH3]+ 201.155 [M+H]+ 218.172	C15H23O	artemisinic aldehyde	REML	0	0	0	0.000120912	0.000197565	0.220557	0.0876003	0.0511453	0.033348	0.341725	0.137237	0.100572	0.0314753	a	a	a	a	b	cde	acd	acd	f	e	de	ac	0	0	0.000418851	0.000271418	0.0532182	0.0390427	0.00952511	0.0120495	0.079751	0.0841926	0.0430723	0.0106261
M283.1540T61	[21][M]+	[M+K]+ 244.182	C15H23O5	artemisinin	REML	0	0.0111679	0.00729806	0.0349075	0.0136698	2.41078	8.07988	10.4205	9.93719	2.00898	6.49294	11.0818	8.6335	a	a	a	ab	b	cd	ef	cef	ab	d	e	cdf	0.00838444	0.00763558	0.0590617	0.00873884	0.483219	1.0552	3.37658	1.21061	0.475208	1.80778	3.04432	1.074
M153.1271T56			C10H17O	camphor	REML	7.25701e-10	0.100571	0.046267	0.0444164	0.0265825	0.128945	0.075563	0.0763441	0.0549857	0.162064	0.0953168	0.092402	0.0340829	bcd	a	a	ab	cd	ab	ab	abc	d	abc	abc	ab	0.0683138	0.0305798	0.0357789	0.00796342	0.101213	0.061529	0.0737688	0.0527093	0.0884325	0.0520721	0.0498911	0.036373
M375.1072T54	[24][M]+		C19H19O8	casticin	REML	0	3.60691	1.40332	1.10797	0.635075	3.57708	1.68011	1.2515	0.937539	2.86785	1.40419	1.31159	0.791232	c	ab	ab	a	c	b	ab	ab	c	ab	ab	ab	0.764969	0.735678	0.640556	0.247036	0.972328	0.745478	0.435731	0.178076	0.641092	0.724719	0.563188	0.137573
M361.0918T46		[3M+2Na+2K-H]3+ 320.117	C18H17O8	chrysoplenol C_1.1.1.4	REML	6.63901e-08	0.393528	0.150142	0.128762	0.0498613	0.851048	0.512592	0.375418	0.288266	0.628744	0.46258	0.458362	0.194041	abce	abc	ab	b	d	ce	abce	abce	de	ace	abce	abc	0.171081	0.100222	0.133387	0.0371996	0.408497	0.202228	0.233875	0.118591	0.394915	0.45205	0.306584	0.0854713
M267.1590T63		[M+Na]+ 244.182	C15H23O4	deoxyartemisinin	REML	0	0.00207942	0.000622955	0.00268609	0.0035857	0.154994	0.315537	0.403113	0.594629	0.121449	0.264101	0.446854	0.792662	a	a	a	ab	cd	ef	eg	h	bc	df	gh	i	0.00368908	0.00127185	0.00349617	0.00387477	0.0259545	0.072128	0.118819	0.0443031	0.0360068	0.0641412	0.194829	0.167373
M237.1847T84	[15][M]+		C15H25O2	dihydroartemisinic acid	REML	0	0.801742	0.620044	0.335586	0.109304	9.4283	3.0174	1.43668	1.00598	8.45128	2.93581	1.78532	0.987362	a	a	a	a	b	c	ac	ac	b	c	ac	ac	0.344722	0.312837	0.200907	0.0381553	2.84092	1.45733	0.549368	0.42837	2.33541	2.83921	1.02561	0.35871
M235.1692T64		[M+K]+ 196.196	C15H23O2	dihydroartemisinic acid tertiary allylic hydroperoxide 11 epimer C15H23O2	REML	2.19555e-08	0.0299958	0.0539556	0.0195654	0.00124237	0.0820895	0.480289	0.291738	0	0.0908539	0.505613	0.591468	0	a	a	a	a	a	b	ab	a	a	b	b	a	0.0174881	0.0228296	0.0122702	0.00188704	0.0904644	0.227258	0.382095	0	0.0681703	0.280823	0.624302	0
M235.1693T59	[11][M]+		C15H23O2	dihydroartemisinic acid tertiary allylic hydroperoxide C15H23O2	REML	0	0.0169872	0.0106201	0.0162349	0.0279176	3.88157	5.08205	1.21361	0.0960712	3.46674	4.7348	1.60757	0.0609657	a	a	a	a	bc	d	ae	a	b	cd	e	a	0.00846853	0.00774366	0.00727705	0.00997674	0.90093	1.66282	0.603392	0.014335	0.751116	1.84098	0.543189	0.0202997
M235.1693T63			C15H23O2	dihydroartemisinic acid tertiary allylic hydroperoxide2 C15H23O2	REML	2.22045e-16	0.00139454	0.000143457	0.000740101	0.000662228	0.201921	0.254786	0.462029	0.279283	0.200286	0.270795	0.416295	0.21233	a	a	a	a	b	b	c	bcd	b	bd	cd	b	0.00294827	0.000436755	0.00103758	0.000425271	0.0851244	0.143747	0.186234	0.0961731	0.130785	0.142157	0.194019	0.0616232
M221.1898T68		[3M+2Na]2+ 132.147	C15H25O	dihydroartemisinic aldehyde_2.3.1.1	REML	0	0.150565	0.0156521	0	0.00256294	0.492499	0.0976961	0.0216039	0.00822456	0.427749	0.112086	0.0224366	0.00433657	d	ab	a	ab	c	bd	a	ab	c	d	ab	ab	0.0395365	0.0124638	0	0.00246095	0.126827	0.055387	0.0067829	0.00460992	0.090943	0.102392	0.0127945	0.00375379
M235.1692T72	[12][M]+		C15H23O2	dihydroepideoxyarteannuin B	REML	0	0.0395823	0.0156963	0.0140304	0.00265417	4.6368	3.43518	3.09236	2.5926	3.30827	3.52311	3.54486	2.49767	a	a	a	a	b	bc	c	c	c	bc	bc	c	0.0238062	0.0114055	0.0275828	0.00233525	1.20492	1.12312	1.05332	0.301446	0.632026	0.940577	1.49473	0.528541
M237.1485T41		[M+H-H20]+ 254.155	C14H21O3	norannuic acid formyl ester_3.4.1.1	REML	0	0.00179333	0.00319105	0.0124761	0.00697681	0.1036	0.172699	0.189719	0.206739	0.0896546	0.160598	0.213844	0.260532	a	a	a	a	bc	d	de	de	b	cd	de	e	0.00320204	0.00465798	0.0130293	0.00628915	0.0315029	0.0561276	0.0642133	0.0322859	0.0314624	0.0361204	0.0934771	0.045323
M237.1484T58			C14H21O3	norannuic acid formyl ester_4.4.1.1	REML	0	0.0277507	0.0383181	0.0767871	0.0796217	0.0117361	0.00213834	0.00623136	0.0227141	0.00714243	0.00535156	0.0103404	0.0161452	ad	a	b	b	cd	c	c	acd	c	c	cd	cd	0.00755986	0.00987813	0.0336754	0.0238713	0.015738	0.00412612	0.00541418	0.00482972	0.00619856	0.00834438	0.00936278	0.00459246
M225.1484T55			C13H21O3	norannuic acid_1.1.1.1	REML	0	0.000327077	0.00970435	0.0180882	0.0365527	0	0.00181473	0.00355988	0.00454907	0	0	0.0019448	0.0032689	d	a	b	c	d	d	d	ad	d	d	d	d	0.00113303	0.0037628	0.00687432	0.0103812	0	0.00378328	0.00316395	0.00278387	0	0	0.00388356	0.00257734
M359.1123T68	[23][M]+		C19H19O7	retusin_1.1.1.1	REML	0	1.73286	0.514016	0.407575	0.489509	0.637417	0.308086	0.218185	0.229361	0.697032	0.326295	0.283867	0.251838	e	abc	abd	abcd	bc	ad	d	ad	c	ad	d	ad	0.325044	0.180905	0.19024	0.113556	0.271022	0.165526	0.0910335	0.0416211	0.100207	0.0917403	0.107402	0.0442616
M193.0493T23	[3][M]+	[M+H]+ 192.042	C10H9O4	scopoletin_1.3.1.1	REML	2.88658e-15	6.0122	1.74794	2.21186	0.245005	4.39892	1.66272	1.83958	0.284035	5.42041	1.56912	2.2677	0.176618	b	a	a	a	b	a	a	a	b	a	a	a	1.14054	0.887911	1.49831	0.170577	1.14579	1.31698	0.627104	0.0959907	3.15981	0.883491	1.42359	0.0722532
M193.0493T19			C10H9O4	scopoletin_2.3.1.1	REML	5.16119e-08	0.965079	0.098056	0.181873	0.00100547	0.697763	0.10213	0.0885659	0.00258707	0.773955	0.11148	0.156237	0.000667227	c	a	ab	a	bc	a	a	ab	c	a	ab	a	0.737556	0.0541588	0.165622	0.00151588	0.640136	0.101936	0.079983	0.00514616	0.80789	0.133428	0.140573	0.00133418
M193.0493T15			C10H9O4	scopoletin_3.3.1.1	REML	1.98841e-13	0.000681339	0	0	0.132505	4.17881e-07	0.000145451	2.1265e-06	0.131042	0	0	1.26464e-05	0.0943754	a	a	a	b	a	a	a	b	a	a	a	b	0.00189869	0	0	0.0811997	1.32145e-06	0.000317215	6.72459e-06	0.0461196	0	0	3.08969e-05	0.031565
M355.1023T14			C16H19O9	scopolin_1.1.1.2	REML	2.22045e-15	0.0244858	0	0.00155909	0.235223	0.00624755	0	0	0.212704	0.000488414	0	0	0.181959	c	a	a	b	ac	ac	ac	b	ac	ac	ac	b	0.0438707	0	0.0038587	0.129181	0.0132033	0	0	0.0765177	0.00143332	0	0	0.0564066
M151.1115T56	[1][M]+		C10H15O	unknown	REML	7.53841e-14	1.08774	0.348799	0.348779	0.280828	1.39365	0.531893	0.462739	0.220725	0.947351	0.340592	0.377254	0.110919	b	a	a	a	b	ac	ac	a	bc	a	a	a	0.625926	0.160527	0.159342	0.135236	0.974593	0.399916	0.297623	0.0897535	0.312007	0.134423	0.168069	0.0729821
M282.2791T96	[20][M]+	[M+K]+ 243.317	C18H36NO	unknown	REML	0	0.0126505	0.0350433	0.0328328	0.371897	0.00681768	0.0377456	0.0252916	1.27749	0.00895996	0.0297619	0.0270188	3.17888	efgh	abcd	abcd	abcdefgh	aceg	bdfh	bdfh	i	bcfg	adeh	adeh	j	0.00341481	0.0111981	0.0180372	0.163461	0.004445	0.0140237	0.0101699	0.742363	0.00277114	0.00962227	0.0120502	0.895821
M551.4250T102	[26][M]+		C40H55O	unknown	REML	0	0.0266133	0.0123092	0.0171593	0.527108	0.0163626	0.0150197	0.0166407	0.501581	0.0170039	0.0144853	0.0202872	0.399072	b	a	ab	c	ab	ab	ab	c	ab	ab	ab	d	0.00699606	0.00833044	0.0112495	0.0492674	0.0076844	0.0134454	0.010118	0.117494	0.00468477	0.00535038	0.0103729	0.114407
M331.1750T88			C16H27O7	unknown	REML	0	0	0	0	0	0.200017	0.0208361	0.0131615	0.0320382	0.269924	0.0378765	0.0305305	0.0376548	a	a	a	ab	c	ab	ab	ab	d	b	ab	ab	0	0	0	0	0.0812354	0.00999409	0.00620839	0.0105888	0.0462964	0.0186152	0.0143376	0.0144102
M404.2062T57		[M+K+NH3]+ 348.216 [M+Na+NH3]+ 364.19 [M+H+NH3]+ 386.172	C22H30NO6	unknown	REML	6.66134e-16	0.0390447	0.077228	0.0415604	0	0.0260272	0.0820685	0.044313	0	0.0306765	0.0671156	0.0493614	0.00337392	b	a	b	c	bcd	a	be	cd	bd	ae	be	cd	0.0214185	0.0285371	0.0191038	0	0.011321	0.0272946	0.0157401	0	0.0111538	0.0195216	0.0210713	0.00580134
M301.1644T47		[M+Na]+ 278.167	C15H25O6	unknown	REML	0	0.0198228	0.124709	0.162109	0.0100165	0	0	0.00140662	0	0	0	0	0	c	a	b	c	c	c	c	c	c	c	c	c	0.0134559	0.0383134	0.0623643	0.00961552	0	0	0.00237681	0	0	0	0	0
M310.3103T101			C20H40NO	unknown	REML	0	0	0	0.00092038	0.0232344	0	0	0	0.142203	0	0	0	0.398118	a	a	a	a	a	a	a	b	a	a	a	c	0	0	0.00318829	0.0215325	0	0	0	0.0935975	0	0	0	0.122585
M256.2633T94			C16H34NO	unknown	REML	0	0.000135645	0	0.00129157	0.0520525	0	0	0	0.144565	0	0	0	0.3494	a	a	a	a	a	a	a	b	a	a	a	c	0.000469888	0	0.00447412	0.0180995	0	0	0	0.0736453	0	0	0	0.0967115
M280.2634T92			C18H34NO	unknown	ANOVA	2.95194e-52	0	0	0	0.0339301	0	0	0	0.129588	0	0	0	0.34928	a	a	a	a	a	a	a	b	a	a	a	c	0	0	0	0.0171581	0	0	0	0.0759201	0	0	0	0.103066
M331.1750T95			C16H27O7	unknown	REML	0	0	0	0	0	0.095657	0.0094084	0.00482775	0.0105951	0.12262	0.0180993	0.0152828	0.00961968	a	a	a	a	b	a	a	a	c	a	a	a	0	0	0	0	0.0443267	0.00524232	0.00330141	0.00627698	0.032739	0.00873675	0.00641295	0.0100491
M439.3569T104			C30H47O2	unknown	REML	2.58682e-14	0.0511844	0.0153512	0.0133506	0.0115776	0.0507529	0.0139918	0.0147711	0.018479	0.036288	0.0141246	0.0119126	0.0226501	c	ab	a	ab	c	ab	ab	ab	bc	a	a	ab	0.0316951	0.0136992	0.012508	0.00854702	0.0322132	0.0125016	0.00925408	0.0100045	0.020053	0.0122555	0.0102262	0.01141
M284.2950T99			C18H38NO	unknown	REML	0	0	0	0.00120042	0.0432103	0	0	0	0.12146	0	0	0	0.260383	a	a	ab	b	ab	ab	ab	c	a	a	a	d	0	0	0.00415838	0.0131421	0	0	0	0.0519853	0	0	0	0.0705066
M223.1691T70		[M+H-COCH2]+ 264.172	C14H23O2	unknown	REML	3.01981e-13	0.0182028	0.0594215	0.0625109	0.0277018	0.00955714	0.0199834	0.0126844	0.000975336	0.00626145	0.011127	0.0106159	0	b	a	a	b	b	b	b	b	b	b	b	b	0.00810405	0.044693	0.0235063	0.0113515	0.00790006	0.00857326	0.00639317	0.00218092	0.00611018	0.00844595	0.0070913	0
M457.3672T98			C30H49O3	unknown	REML	0	0.00642877	0	0	0	0.0691633	0.0237338	0.0104206	0.0231374	0.0482039	0.0218607	0.0124774	0.0245048	abde	a	a	ab	c	d	abe	bde	f	de	abde	de	0.00464671	0	0	0	0.0209327	0.0212753	0.00943037	0.0102962	0.0141827	0.0224283	0.0126894	0.00769543
M164.0703T30			C9H10NO2	unknown	REML	1.59858e-08	0	0.00905416	0.0323275	0.00723591	0	0.0235322	0.052829	0.0149499	0.000447035	0.031615	0.0448989	0.00703972	bd	abcd	ace	abcd	abcd	abcde	e	abcde	bc	ade	e	abcd	0	0.0145574	0.0316269	0.00606867	0	0.0118228	0.0333794	0.0095834	0.00161181	0.0457921	0.0402567	0.0057596
M181.1222T45			C11H17O2	unknown	REML	0	9.51855e-07	0.00116427	0.00603345	0.0793574	0.000672497	0.00200915	0.00559336	0.0797236	0.00165859	0.00342486	0.00365636	0.0839976	ab	ab	cd	e	ac	abcd	bd	e	abcd	abcd	abcd	e	3.29732e-06	0.00122465	0.00397431	0.0258979	0.00160366	0.00286786	0.00279134	0.0160044	0.00192221	0.00290346	0.002987	0.0172971
M425.3773T106		[M+K]+ 386.407	C30H49O	unknown	REML	0	0.0482631	0.00602487	0.0067921	0.00625569	0.038993	0.00273617	0.00227244	0.00547713	0.0308711	0.00364249	0.00374029	0.00687794	c	a	a	a	bc	a	a	a	b	a	a	a	0.0232601	0.00601148	0.00678164	0.00639021	0.0165815	0.00380464	0.00360088	0.00519937	0.0133048	0.00367482	0.0027961	0.00373075
M203.1792T92			C15H23	unknown	REML	0	0.102373	0.023802	0.010013	0.00149714	0	0.00124376	0.00073757	0.000283789	0.0030627	0.000323989	0.00177332	0.000669029	b	a	a	a	a	a	a	a	a	a	a	a	0.0622336	0.0135749	0.00530407	0.00187305	0	0.00252109	0.0012805	0.00041767	0.0110242	0.000819379	0.00229577	0.000988666
M329.1018T76			C18H17O6	unknown	REML	0	0.0438114	0.00555161	0.00603242	0.00907885	0.0237935	0.0029094	0.00344946	0.00239413	0.0331087	0.00577527	0.00321002	0.00833164	c	a	a	a	b	a	a	a	b	a	a	a	0.00977379	0.00653131	0.00473262	0.00447122	0.0117681	0.006152	0.00477233	0.00335635	0.00918055	0.00653293	0.0045437	0.00287175
M273.1486T58		[M+Na]+ 250.162	C17H21O3	unknown	REML	0	0.00211097	0.00187573	0.00199962	0.0642098	0.00482145	0.00371737	0.00300686	0.074072	0.00261548	0.00242332	0.00400299	0.0629397	a	a	a	b	a	a	a	b	a	a	a	b	0.00345456	0.00319718	0.00324283	0.0206545	0.0055732	0.00610021	0.00411016	0.0226872	0.0037441	0.00343756	0.00526592	0.0237483
M551.4249T107			C40H55O	unknown	REML	0	0.000210934	0	0	0.0640833	0	0	0	0.0712636	0	0	0	0.0644465	a	a	a	b	a	a	a	b	a	a	a	b	0.000730696	0	0	0.00964394	0	0	0	0.0117506	0	0	0	0.0163658
M371.2217T86			C23H31O4	unknown	REML	5.30043e-12	0	0.00124388	0.00625748	0.0417447	0	0	0.00889393	0.0758633	0.000462279	0	0.00427018	0.035803	bd	abcd	ac	e	bc	bc	adf	g	abcd	abcd	abcd	ef	0	0.00430894	0.00519484	0.0341773	0	0	0.0109087	0.0233044	0.00166677	0	0.00641047	0.0330667
M853.3789T104			C49H57O13	unknown	ANOVA	3.30453e-35	0	0	0	0.041786	0	0	0	0.0449271	0	0	0	0.0665693	a	a	a	b	a	a	a	b	a	a	a	c	0	0	0	0.0106128	0	0	0	0.0176599	0	0	0	0.038294
M285.1698T43			C15H25O5	unknown	REML	0	0.000360245	0.0104861	0.0251175	0.0762069	0	0	0.000484616	0	0	0	0	0	d	a	b	c	ad	ad	ad	ad	ad	ad	ad	ad	0.00124793	0.00441274	0.00854408	0.0309494	0	0	0.00153249	0	0	0	0	0
M583.4149T93			C40H55O3	unknown	ANOVA	2.81612e-79	0	0	0	0.0451137	0	0	0	0.0381741	0	0	0	0.0337304	a	a	a	b	a	a	a	c	a	a	a	c	0	0	0	0.00655173	0	0	0	0.00772706	0	0	0	0.00703037
M277.2162T77			C18H29O2	unknown	REML	0	0	0	0	0.0344264	0.00470971	0	0	0.0318108	0.0046926	0	0	0.0189542	abcd	abcd	abcd	e	ac	bd	bd	e	bc	ad	ad	f	0	0	0	0.00790693	0.00402557	0	0	0.00885491	0.00498646	0	0	0.00249658
M197.1170T27			C11H17O3	unknown	REML	0	0.000770784	0.000198323	0.00118458	0.0229499	0.00101621	0	0.000193174	0.0287763	0.000542833	0.000743712	0.0010017	0.0356899	a	a	a	b	a	a	a	bc	a	a	a	c	0.00185471	0.000499351	0.0020087	0.011353	0.00217155	0	0.00055736	0.0130496	0.00195721	0.00181814	0.00190292	0.00582513
M289.2522T99			C20H33O	unknown	REML	0	0.0201558	0.00218988	0.000151437	0	0.0127425	0.000640369	0	0	0.0138721	0.00189782	0	0	c	a	a	a	b	a	a	a	b	a	a	a	0.00779505	0.0049567	0.000524592	0	0.00367543	0.00202502	0	0	0.00576564	0.00459754	0	0
M193.1586T75			C13H21O	unknown	ANOVA	3.56086e-61	0	0	0	0.0320954	0	0	0	0.0291398	0	0	0	0.0252684	a	a	a	b	a	a	a	bc	a	a	a	c	0	0	0	0.00782561	0	0	0	0.0060511	0	0	0	0.00838517
M259.2055T92			C18H27O	unknown	ANOVA	2.39271e-62	0	0	0	0.0312191	0	0	0	0.0250128	0	0	0	0.0243516	a	a	a	b	a	a	a	c	a	a	a	c	0	0	0	0.00754233	0	0	0	0.00736184	0	0	0	0.00618033
M585.4302T98			C40H57O3	unknown	REML	2.22045e-16	0.000445674	0	0	0.0260865	0	0	0	0.0217355	0	0	0	0.0164932	a	a	a	b	a	a	a	bc	a	a	a	c	0.00115829	0	0	0.00495441	0	0	0	0.00640188	0	0	0	0.0127648
M254.2476T89			C16H32NO	unknown	ANOVA	6.8984e-45	0	0	0	0	0	0	0	0.00376682	0	0	0	0.0224304	a	a	a	ab	ab	ab	ab	b	a	a	a	c	0	0	0	0	0	0	0	0.00515812	0	0	0	0.00796875

## Sheet: unique
Peak_ID	isotopes	adduct	Formula	Annotation	Statistical model	p-value	AA L1_5	AA L1_5	AA L7_9	AA L7_9	AA L11_13	AA L11_13	AA Dry	AA Dry	GA L1_5	GA L1_5	GA L7_9	GA L7_9	GA L11_13	GA L11_13	GA Dry	GA Dry	GG L1_5	GG L1_5	GG L7_9	GG L7_9	GG L11_13	GG L11_13	GG Dry	GG Dry	AA L1_5	AA L7_9	AA L11_13	AA Dry	GA L1_5	GA L7_9	GA L11_13	GA Dry	GG L1_5	GG L7_9	GG L11_13	GG Dry
M183.0651T36	[2][M]+		C9H11O4	2,4-dihydroxy-6-methoxy acetophenone	REML	0	12.0429	b	1.77733	a	1.6257	a	0.366361	a	12.5449	b	2.1386	a	1.67111	a	0.401935	a	11.8445	b	1.69861	a	1.75287	a	0.383976	a	3.24242	0.697546	0.77848	0.0888661	4.92158	0.398534	0.76273	0.135041	2.74963	0.699766	0.824953	0.0952664
M219.1742T105	[6][M]+		C15H23O	4,7(11)-Amorphadien-12-al	REML	0	0.0825394	e	0.205692	a	0.135929	b	0.0105766	cd	0.0537915	cde	0.215344	a	0.136717	b	0.00752413	cd	0.067422	ce	0.174059	ab	0.144089	b	0.00413912	d	0.0517798	0.0512094	0.0427261	0.00911717	0.0113594	0.0614849	0.0305081	0.00598222	0.0200107	0.0355506	0.039872	0.00387195
M205.1950T87			C15H25	a-guaiene	REML	0	0.146004	e	0.0096052	a	0.00501828	a	0.01054	ab	0.366421	c	0.0775098	b	0.0391193	ab	0.0417491	ab	0.286061	d	0.0759048	b	0.0394379	ab	0.0320367	ab	0.0370184	0.00871347	0.0036739	0.00589976	0.0826888	0.0441495	0.0138972	0.015866	0.067277	0.0722103	0.0260231	0.00506296
M205.1950T102	[5][M]+	[M+Na]+ 182.213	C15H25	amorpha-4,11-diene	REML	2.57264e-09	0.133213	abcf	0.122855	abc	0.191875	d	0.0974899	abce	0.160365	adf	0.122493	abce	0.194134	df	0.0780544	bce	0.130309	abc	0.0970811	be	0.154395	acdf	0.051831	e	0.0374446	0.0488982	0.0667945	0.0276694	0.0274149	0.0471275	0.0738483	0.0233273	0.0325524	0.0337024	0.0548656	0.0243557
M203.1793T82		[M+Na]+ 180.201	C15H23	amorpha-4,11-diene tertiary allylic hydroperoxide	REML	0	1.35375	a	1.13701	a	0.309218	b	0.0197265	c	0	c	0.0286395	c	0.00354963	c	0.00287693	c	0	c	0.000641549	c	0.000492503	c	0.00659052	c	0.331671	0.415868	0.157415	0.0257556	0	0.0355616	0.00471496	0.00643301	0	0.0015103	0.000942431	0.00712671
M233.1535T51			C15H21O2	Annulide	REML	5.9952e-15	0.0104524	ab	0.00563477	ab	0.0045075	a	0.00150701	ab	0.072307	abc	0.16561	d	0.165357	d	0.105123	cd	0.0676261	abc	0.169835	d	0.161008	d	0.0833017	bc	0.00547761	0.00424043	0.00456386	0.00171778	0.0216863	0.0819313	0.0579523	0.0227004	0.0270709	0.111418	0.0522392	0.0145829
M249.1484T50			C15H21O3	arteannuin B	REML	0	0.00125535	a	0.00518755	a	0.00667527	a	0.00164192	a	0.0773308	b	0.115455	bcd	0.127706	cd	0.107135	bcd	0.0777577	bc	0.144044	d	0.194585	e	0.116793	bcd	0.00175688	0.00461353	0.00464836	0.00163945	0.0331281	0.0447632	0.0458594	0.0467588	0.0278675	0.0594055	0.0795604	0.0310352
M251.1641T82		[M+H]+ 250.157	C15H23O3	Arteannuin E/F	REML	0	0	a	0.00128789	a	0.000951346	a	0	ab	0.129906	c	0.248033	d	0.375643	e	0.0233737	abc	0.1029	bc	0.228538	d	0.386163	e	0.0375348	abc	0	0.00191492	0.0012693	0	0.0250095	0.0664456	0.123242	0.0255314	0.0309753	0.0730115	0.152817	0.0192558
M283.1538T49			C15H23O5	Arteannuin G	REML	0	0.0110434	c	0.0659456	abc	0.095591	abd	0.0179333	ac	0.14103	bd	0.372723	e	0.118	bd	0.00190367	ac	0.110686	bd	0.345784	e	0.161161	d	0.00194616	c	0.00626408	0.023296	0.0301971	0.00687914	0.0492129	0.115287	0.0766836	0.00200453	0.0387501	0.0970461	0.0661349	0.00217313
M269.1748T53		[M+K+HCOOH]+ 184.206 [M+Na+HCOOH]+ 200.18 [M+H+HCOOH]+ 222.162	C15H25O4	Arteannuin M/O	REML	0	0	a	0.00103516	a	0.00297711	a	0.000936059	a	0.2365	b	0.462717	cd	0.565768	ce	0.446827	cd	0.223392	b	0.453609	cd	0.63911	e	0.372104	bd	0	0.00144827	0.00288779	0.00232729	0.0561051	0.111285	0.132845	0.149992	0.0643536	0.109706	0.207774	0.17503
M221.1535T43	[10][M]+	[M+H-H20]+ 238.158	C14H21O2	Arteannuin X	REML	0	0.892924	d	2.58356	a	3.67018	b	2.28417	a	0.125657	c	0.277673	cd	0.295497	cd	0.160734	cd	0.0326265	c	0.0791045	c	0.108557	c	0.0444917	c	0.267643	0.910744	1.24198	0.700235	0.0325806	0.0791251	0.0934109	0.0103265	0.00860111	0.0237712	0.0500961	0.0112374
M389.1228T61			C20H21O8	artemetin	REML	0	0.594614	e	0.226062	abc	0.174113	abd	0.124137	abd	0.330648	c	0.0963247	bd	0.0417682	d	0.0451159	bd	0.264444	ac	0.0693008	d	0.0382331	d	0.0315378	d	0.234402	0.142092	0.0904945	0.0339428	0.14144	0.051642	0.0518443	0.0254869	0.0919123	0.0699416	0.0418016	0.0340173
M235.1692T84			C15H23O2	artemisinic acid	REML	0	0.122634	ab	0.101488	ab	0.0806466	a	0.03406	a	1.3657	c	0.558194	d	0.246822	ab	0.247629	abd	1.13519	c	0.587948	d	0.361166	bd	0.159328	ab	0.0354899	0.0748094	0.0565486	0.0226558	0.351058	0.295647	0.104458	0.0353044	0.308295	0.354955	0.172018	0.0825689
M283.1540T61	[21][M]+	[M+K]+ 244.182	C15H23O5	artemisinin	REML	0	0.0111679	a	0.00729806	a	0.0349075	a	0.0136698	ab	2.41078	b	8.07988	cd	10.4205	ef	9.93719	cef	2.00898	ab	6.49294	d	11.0818	e	8.6335	cdf	0.00838444	0.00763558	0.0590617	0.00873884	0.483219	1.0552	3.37658	1.21061	0.475208	1.80778	3.04432	1.074
M153.1271T56			C10H17O	camphor	REML	7.25701e-10	0.100571	bcd	0.046267	a	0.0444164	a	0.0265825	ab	0.128945	cd	0.075563	ab	0.0763441	ab	0.0549857	abc	0.162064	d	0.0953168	abc	0.092402	abc	0.0340829	ab	0.0683138	0.0305798	0.0357789	0.00796342	0.101213	0.061529	0.0737688	0.0527093	0.0884325	0.0520721	0.0498911	0.036373
M375.1072T54	[24][M]+		C19H19O8	casticin	REML	0	3.60691	c	1.40332	ab	1.10797	ab	0.635075	a	3.57708	c	1.68011	b	1.2515	ab	0.937539	ab	2.86785	c	1.40419	ab	1.31159	ab	0.791232	ab	0.764969	0.735678	0.640556	0.247036	0.972328	0.745478	0.435731	0.178076	0.641092	0.724719	0.563188	0.137573
M361.0918T46		[3M+2Na+2K-H]3+ 320.117	C18H17O8	chrysoplenol C	REML	6.63901e-08	0.393528	abce	0.150142	abc	0.128762	ab	0.0498613	b	0.851048	d	0.512592	ce	0.375418	abce	0.288266	abce	0.628744	de	0.46258	ace	0.458362	abce	0.194041	abc	0.171081	0.100222	0.133387	0.0371996	0.408497	0.202228	0.233875	0.118591	0.394915	0.45205	0.306584	0.0854713
M267.1590T63		[M+Na]+ 244.182	C15H23O4	deoxyartemisinin	REML	0	0.00207942	a	0.000622955	a	0.00268609	a	0.0035857	ab	0.154994	cd	0.315537	ef	0.403113	eg	0.594629	h	0.121449	bc	0.264101	df	0.446854	gh	0.792662	i	0.00368908	0.00127185	0.00349617	0.00387477	0.0259545	0.072128	0.118819	0.0443031	0.0360068	0.0641412	0.194829	0.167373
M237.1847T84	[15][M]+		C15H25O2	dihydroartemisinic acid	REML	0	0.801742	a	0.620044	a	0.335586	a	0.109304	a	9.4283	b	3.0174	c	1.43668	ac	1.00598	ac	8.45128	b	2.93581	c	1.78532	ac	0.987362	ac	0.344722	0.312837	0.200907	0.0381553	2.84092	1.45733	0.549368	0.42837	2.33541	2.83921	1.02561	0.35871
M235.1693T59	[11][M]+		C15H23O2	dihydroartemisinic acid tertiary allylic hydroperoxide	REML	0	0.0169872	a	0.0106201	a	0.0162349	a	0.0279176	a	3.88157	bc	5.08205	d	1.21361	ae	0.0960712	a	3.46674	b	4.7348	cd	1.60757	e	0.0609657	a	0.00846853	0.00774366	0.00727705	0.00997674	0.90093	1.66282	0.603392	0.014335	0.751116	1.84098	0.543189	0.0202997
M235.1692T72	[12][M]+		C15H23O2	dihydroepideoxyarteannuin B	REML	0	0.0395823	a	0.0156963	a	0.0140304	a	0.00265417	a	4.6368	b	3.43518	bc	3.09236	c	2.5926	c	3.30827	c	3.52311	bc	3.54486	bc	2.49767	c	0.0238062	0.0114055	0.0275828	0.00233525	1.20492	1.12312	1.05332	0.301446	0.632026	0.940577	1.49473	0.528541
M225.1484T55			C13H21O3	norannuic acid	REML	0	0.000327077	d	0.00970435	a	0.0180882	b	0.0365527	c	0	d	0.00181473	d	0.00355988	d	0.00454907	ad	0	d	0	d	0.0019448	d	0.0032689	d	0.00113303	0.0037628	0.00687432	0.0103812	0	0.00378328	0.00316395	0.00278387	0	0	0.00388356	0.00257734
M237.1485T41		[M+H-H20]+ 254.155	C14H21O3	norannuic acid formyl ester	REML	0	0.00179333	a	0.00319105	a	0.0124761	a	0.00697681	a	0.1036	bc	0.172699	d	0.189719	de	0.206739	de	0.0896546	b	0.160598	cd	0.213844	de	0.260532	e	0.00320204	0.00465798	0.0130293	0.00628915	0.0315029	0.0561276	0.0642133	0.0322859	0.0314624	0.0361204	0.0934771	0.045323
M359.1123T68	[23][M]+		C19H19O7	retusin	REML	0	1.73286	e	0.514016	abc	0.407575	abd	0.489509	abcd	0.637417	bc	0.308086	ad	0.218185	d	0.229361	ad	0.697032	c	0.326295	ad	0.283867	d	0.251838	ad	0.325044	0.180905	0.19024	0.113556	0.271022	0.165526	0.0910335	0.0416211	0.100207	0.0917403	0.107402	0.0442616
M193.0493T23	[3][M]+	[M+H]+ 192.042	C10H9O4	scopoletin	REML	2.88658e-15	6.0122	b	1.74794	a	2.21186	a	0.245005	a	4.39892	b	1.66272	a	1.83958	a	0.284035	a	5.42041	b	1.56912	a	2.2677	a	0.176618	a	1.14054	0.887911	1.49831	0.170577	1.14579	1.31698	0.627104	0.0959907	3.15981	0.883491	1.42359	0.0722532
M355.1023T14			C16H19O9	scopolin	REML	2.22045e-15	0.0244858	c	0	a	0.00155909	a	0.235223	b	0.00624755	ac	0	ac	0	ac	0.212704	b	0.000488414	ac	0	ac	0	ac	0.181959	b	0.0438707	0	0.0038587	0.129181	0.0132033	0	0	0.0765177	0.00143332	0	0	0.0564066
M151.1115T56	[1][M]+		C10H15O	unknown	REML	7.53841e-14	1.08774	b	0.348799	a	0.348779	a	0.280828	a	1.39365	b	0.531893	ac	0.462739	ac	0.220725	a	0.947351	bc	0.340592	a	0.377254	a	0.110919	a	0.625926	0.160527	0.159342	0.135236	0.974593	0.399916	0.297623	0.0897535	0.312007	0.134423	0.168069	0.0729821
M181.1222T45			C11H17O2	unknown	REML	0	9.51855e-07	ab	0.00116427	ab	0.00603345	cd	0.0793574	e	0.000672497	ac	0.00200915	abcd	0.00559336	bd	0.0797236	e	0.00165859	abcd	0.00342486	abcd	0.00365636	abcd	0.0839976	e	3.29732e-06	0.00122465	0.00397431	0.0258979	0.00160366	0.00286786	0.00279134	0.0160044	0.00192221	0.00290346	0.002987	0.0172971
M197.1170T27			C11H17O3	unknown	REML	0	0.000770784	a	0.000198323	a	0.00118458	a	0.0229499	b	0.00101621	a	0	a	0.000193174	a	0.0287763	bc	0.000542833	a	0.000743712	a	0.0010017	a	0.0356899	c	0.00185471	0.000499351	0.0020087	0.011353	0.00217155	0	0.00055736	0.0130496	0.00195721	0.00181814	0.00190292	0.00582513
M193.1586T75			C13H21O	unknown	ANOVA	3.56086e-61	0	a	0	a	0	a	0.0320954	b	0	a	0	a	0	a	0.0291398	bc	0	a	0	a	0	a	0.0252684	c	0	0	0	0.00782561	0	0	0	0.0060511	0	0	0	0.00838517
M223.1691T70		[M+H-COCH2]+ 264.172	C14H23O2	unknown	REML	3.01981e-13	0.0182028	b	0.0594215	a	0.0625109	a	0.0277018	b	0.00955714	b	0.0199834	b	0.0126844	b	0.000975336	b	0.00626145	b	0.011127	b	0.0106159	b	0	b	0.00810405	0.044693	0.0235063	0.0113515	0.00790006	0.00857326	0.00639317	0.00218092	0.00611018	0.00844595	0.0070913	0
M203.1792T92			C15H23	unknown	REML	0	0.102373	b	0.023802	a	0.010013	a	0.00149714	a	0	a	0.00124376	a	0.00073757	a	0.000283789	a	0.0030627	a	0.000323989	a	0.00177332	a	0.000669029	a	0.0622336	0.0135749	0.00530407	0.00187305	0	0.00252109	0.0012805	0.00041767	0.0110242	0.000819379	0.00229577	0.000988666
M285.1698T43			C15H25O5	unknown	REML	0	0.000360245	d	0.0104861	a	0.0251175	b	0.0762069	c	0	ad	0	ad	0.000484616	ad	0	ad	0	ad	0	ad	0	ad	0	ad	0.00124793	0.00441274	0.00854408	0.0309494	0	0	0.00153249	0	0	0	0	0
M301.1644T47		[M+Na]+ 278.167	C15H25O6	unknown	REML	0	0.0198228	c	0.124709	a	0.162109	b	0.0100165	c	0	c	0	c	0.00140662	c	0	c	0	c	0	c	0	c	0	c	0.0134559	0.0383134	0.0623643	0.00961552	0	0	0.00237681	0	0	0	0	0
M331.1750T88			C16H27O7	unknown	REML	0	0	a	0	a	0	a	0	ab	0.200017	c	0.0208361	ab	0.0131615	ab	0.0320382	ab	0.269924	d	0.0378765	b	0.0305305	ab	0.0376548	ab	0	0	0	0	0.0812354	0.00999409	0.00620839	0.0105888	0.0462964	0.0186152	0.0143376	0.0144102
M331.1750T95			C16H27O7	unknown	REML	0	0	a	0	a	0	a	0	a	0.095657	b	0.0094084	a	0.00482775	a	0.0105951	a	0.12262	c	0.0180993	a	0.0152828	a	0.00961968	a	0	0	0	0	0.0443267	0.00524232	0.00330141	0.00627698	0.032739	0.00873675	0.00641295	0.0100491
M254.2476T89			C16H32NO	unknown	ANOVA	6.8984e-45	0	a	0	a	0	a	0	ab	0	ab	0	ab	0	ab	0.00376682	b	0	a	0	a	0	a	0.0224304	c	0	0	0	0	0	0	0	0.00515812	0	0	0	0.00796875
M256.2633T94			C16H34NO	unknown	REML	0	0.000135645	a	0	a	0.00129157	a	0.0520525	a	0	a	0	a	0	a	0.144565	b	0	a	0	a	0	a	0.3494	c	0.000469888	0	0.00447412	0.0180995	0	0	0	0.0736453	0	0	0	0.0967115
M273.1486T58		[M+Na]+ 250.162	C17H21O3	unknown	REML	0	0.00211097	a	0.00187573	a	0.00199962	a	0.0642098	b	0.00482145	a	0.00371737	a	0.00300686	a	0.074072	b	0.00261548	a	0.00242332	a	0.00400299	a	0.0629397	b	0.00345456	0.00319718	0.00324283	0.0206545	0.0055732	0.00610021	0.00411016	0.0226872	0.0037441	0.00343756	0.00526592	0.0237483
M329.1018T76			C18H17O6	unknown	REML	0	0.0438114	c	0.00555161	a	0.00603242	a	0.00907885	a	0.0237935	b	0.0029094	a	0.00344946	a	0.00239413	a	0.0331087	b	0.00577527	a	0.00321002	a	0.00833164	a	0.00977379	0.00653131	0.00473262	0.00447122	0.0117681	0.006152	0.00477233	0.00335635	0.00918055	0.00653293	0.0045437	0.00287175
M259.2055T92			C18H27O	unknown	ANOVA	2.39271e-62	0	a	0	a	0	a	0.0312191	b	0	a	0	a	0	a	0.0250128	c	0	a	0	a	0	a	0.0243516	c	0	0	0	0.00754233	0	0	0	0.00736184	0	0	0	0.00618033
M277.2162T77			C18H29O2	unknown	REML	0	0	abcd	0	abcd	0	abcd	0.0344264	e	0.00470971	ac	0	bd	0	bd	0.0318108	e	0.0046926	bc	0	ad	0	ad	0.0189542	f	0	0	0	0.00790693	0.00402557	0	0	0.00885491	0.00498646	0	0	0.00249658
M280.2634T92			C18H34NO	unknown	ANOVA	2.95194e-52	0	a	0	a	0	a	0.0339301	a	0	a	0	a	0	a	0.129588	b	0	a	0	a	0	a	0.34928	c	0	0	0	0.0171581	0	0	0	0.0759201	0	0	0	0.103066
M282.2791T96	[20][M]+	[M+K]+ 243.317	C18H36NO	unknown	REML	0	0.0126505	efgh	0.0350433	abcd	0.0328328	abcd	0.371897	abcdefgh	0.00681768	aceg	0.0377456	bdfh	0.0252916	bdfh	1.27749	i	0.00895996	bcfg	0.0297619	adeh	0.0270188	adeh	3.17888	j	0.00341481	0.0111981	0.0180372	0.163461	0.004445	0.0140237	0.0101699	0.742363	0.00277114	0.00962227	0.0120502	0.895821
M284.2950T99			C18H38NO	unknown	REML	0	0	a	0	a	0.00120042	ab	0.0432103	b	0	ab	0	ab	0	ab	0.12146	c	0	a	0	a	0	a	0.260383	d	0	0	0.00415838	0.0131421	0	0	0	0.0519853	0	0	0	0.0705066
M289.2522T99			C20H33O	unknown	REML	0	0.0201558	c	0.00218988	a	0.000151437	a	0	a	0.0127425	b	0.000640369	a	0	a	0	a	0.0138721	b	0.00189782	a	0	a	0	a	0.00779505	0.0049567	0.000524592	0	0.00367543	0.00202502	0	0	0.00576564	0.00459754	0	0
M310.3103T101			C20H40NO	unknown	REML	0	0	a	0	a	0.00092038	a	0.0232344	a	0	a	0	a	0	a	0.142203	b	0	a	0	a	0	a	0.398118	c	0	0	0.00318829	0.0215325	0	0	0	0.0935975	0	0	0	0.122585
M404.2062T57		[M+K+NH3]+ 348.216 [M+Na+NH3]+ 364.19 [M+H+NH3]+ 386.172	C22H30NO6	unknown	REML	6.66134e-16	0.0390447	b	0.077228	a	0.0415604	b	0	c	0.0260272	bcd	0.0820685	a	0.044313	be	0	cd	0.0306765	bd	0.0671156	ae	0.0493614	be	0.00337392	cd	0.0214185	0.0285371	0.0191038	0	0.011321	0.0272946	0.0157401	0	0.0111538	0.0195216	0.0210713	0.00580134
M371.2217T86			C23H31O4	unknown	REML	5.30043e-12	0	bd	0.00124388	abcd	0.00625748	ac	0.0417447	e	0	bc	0	bc	0.00889393	adf	0.0758633	g	0.000462279	abcd	0	abcd	0.00427018	abcd	0.035803	ef	0	0.00430894	0.00519484	0.0341773	0	0	0.0109087	0.0233044	0.00166677	0	0.00641047	0.0330667
M439.3569T104			C30H47O2	unknown	REML	2.58682e-14	0.0511844	c	0.0153512	ab	0.0133506	a	0.0115776	ab	0.0507529	c	0.0139918	ab	0.0147711	ab	0.018479	ab	0.036288	bc	0.0141246	a	0.0119126	a	0.0226501	ab	0.0316951	0.0136992	0.012508	0.00854702	0.0322132	0.0125016	0.00925408	0.0100045	0.020053	0.0122555	0.0102262	0.01141
M425.3773T106		[M+K]+ 386.407	C30H49O	unknown	REML	0	0.0482631	c	0.00602487	a	0.0067921	a	0.00625569	a	0.038993	bc	0.00273617	a	0.00227244	a	0.00547713	a	0.0308711	b	0.00364249	a	0.00374029	a	0.00687794	a	0.0232601	0.00601148	0.00678164	0.00639021	0.0165815	0.00380464	0.00360088	0.00519937	0.0133048	0.00367482	0.0027961	0.00373075
M457.3672T98			C30H49O3	unknown	REML	0	0.00642877	abde	0	a	0	a	0	ab	0.0691633	c	0.0237338	d	0.0104206	abe	0.0231374	bde	0.0482039	f	0.0218607	de	0.0124774	abde	0.0245048	de	0.00464671	0	0	0	0.0209327	0.0212753	0.00943037	0.0102962	0.0141827	0.0224283	0.0126894	0.00769543
M551.4250T102	[26][M]+		C40H55O	unknown	REML	0	0.0266133	b	0.0123092	a	0.0171593	ab	0.527108	c	0.0163626	ab	0.0150197	ab	0.0166407	ab	0.501581	c	0.0170039	ab	0.0144853	ab	0.0202872	ab	0.399072	d	0.00699606	0.00833044	0.0112495	0.0492674	0.0076844	0.0134454	0.010118	0.117494	0.00468477	0.00535038	0.0103729	0.114407
M551.4249T107			C40H55O	unknown	REML	0	0.000210934	a	0	a	0	a	0.0640833	b	0	a	0	a	0	a	0.0712636	b	0	a	0	a	0	a	0.0644465	b	0.000730696	0	0	0.00964394	0	0	0	0.0117506	0	0	0	0.0163658
M583.4149T93			C40H55O3	unknown	ANOVA	2.81612e-79	0	a	0	a	0	a	0.0451137	b	0	a	0	a	0	a	0.0381741	c	0	a	0	a	0	a	0.0337304	c	0	0	0	0.00655173	0	0	0	0.00772706	0	0	0	0.00703037
M585.4302T98			C40H57O3	unknown	REML	2.22045e-16	0.000445674	a	0	a	0	a	0.0260865	b	0	a	0	a	0	a	0.0217355	bc	0	a	0	a	0	a	0.0164932	c	0.00115829	0	0	0.00495441	0	0	0	0.00640188	0	0	0	0.0127648
M853.3789T104			C49H57O13	unknown	ANOVA	3.30453e-35	0	a	0	a	0	a	0.041786	b	0	a	0	a	0	a	0.0449271	b	0	a	0	a	0	a	0.0665693	c	0	0	0	0.0106128	0	0	0	0.0176599	0	0	0	0.038294
M164.0703T30			C9H10NO2	unknown	REML	1.59858e-08	0	bd	0.00905416	abcd	0.0323275	ace	0.00723591	abcd	0	abcd	0.0235322	abcde	0.052829	e	0.0149499	abcde	0.000447035	bc	0.031615	ade	0.0448989	e	0.00703972	abcd	0	0.0145574	0.0316269	0.00606867	0	0.0118228	0.0333794	0.0095834	0.00161181	0.0457921	0.0402567	0.0057596

## Sheet: supp
Supplementary table S2: Levels of 81 UPLC-MS metabolites in the grind and dip leaf extracts from the Artemis wild type and heterozyogus and homozygous chi1-1.
Table Legend
Statistical model - model used for raw data analysis
WT - wild type
Het - heterozygous
Hom - homozygous
REML - restricted maximum likelihood
µg/mg DW - average of dry weight normalised concentration
Sign - Letters represent Tukey’s range test results after ANOVA or REML. Groups not sharing letters indicate statistically significant differences at indicated p-value
Statistics were performed on log-transformed data
Peak_ID	Formula	Annotation	Statistical model	p-value	max % total	Dip						Ground
						WT		Het chi1-1		Hom chi1-1		WT		Het chi1-1		Hom chi1-1
						µg/mg DW	Sign	µg/mg DW	Sign	µg/mg DW	Sign	µg/mg DW	Sign	µg/mg DW	Sign	µg/mg DW	Sign
M283.1539T64	C15H23O5	artemisinin	REML	4.41373e-10	40.0491	14.9706	d	21.2695	b	10.953	c	0.152009	a	0.348257	a	0.169	a
M237.1849T85	C15H25O2	dihydroartemisinic acid	REML	2.8021e-06	25.2152	10.5556	b	8.55222	b	1.71713	a	0.0409496	a	0.0521885	a	0.00117037	a
M193.0493T23	C10H9O4	scopoletin	REML	0.0605434	23.8716	0.152019	a	0.491737	a	0.43519	a	0.358792	a	0.753248	a	1.05337	a
M551.4240T103	C40H55O	Unknown	REML	9.16019e-06	22.0894	0	b	0	b	0	b	0.797911	a	0.934568	a	0.865705	a
M235.1692T74	C15H23O2	dihydro-epi-deoxyarteannuin B	REML	2.08932e-09	20.5923	4.20172	c	6.50115	b	5.63179	b	0.0592383	a	0.136166	a	0.155937	a
M193.0493T17	C10H9O4	Unknown	REML	0.000101422	15.1065	0.0529586	b	0.316086	ac	0.224503	ab	0.228493	ab	0.79051	d	0.47467	c
M183.0650T37	C9H11O4	2,4-dihydroxy-6-methoxy acetophenone	REML	3.07223e-06	13.0707	0.0687999	b	0.106724	bc	0.0183808	b	0.472137	a	0.623444	a	0.231513	c
M613.4823T107	C39H65O5	Unknown	REML	6.59362e-07	11.4717	0	b	0	b	0	b	0.414379	a	0.372755	a	0.317322	a
M601.4245T96	C40H57O4	Unknown	REML	0.000449145	9.65592	0	b	0	b	0	b	0.327137	a	0.505285	a	0.413639	a
M353.2681T85	C21H37O4	Unknown	REML	0.000127683	5.86185	0	b	0	b	0	b	0.211741	a	0.00201233	b	0	b
M375.1071T57	C19H19O8	casticin	REML	2.64744e-12	5.48184	1.4007	c	3.09813	b	0	a	0.00223601	a	0.00661634	a	0	a
M267.1592T65	C15H23O4	deoxyartemisinin	REML	5.29141e-09	5.25697	0.932725	b	1.14771	b	1.43773	c	0.00935371	a	0.0230066	a	0.0349922	a
M235.1691T86	C15H23O2	artemisinic acid	REML	1.68307e-07	4.16678	1.74431	b	1.48466	b	0.450084	c	0.00216985	a	0.00781563	a	0	a
M269.1746T55	C15H25O4	arteannuin M/O (putative)	REML	2.66596e-06	3.89352	0.851345	c	1.72933	b	1.06484	c	0.00281454	a	0.00757775	a	0.0104617	a
M235.1691T62	C15H23O2	dihydroartemisinic acid tertiary allylic hydroperoxide (putative)	REML	1.37663e-07	3.17673	0.667242	d	1.79537	b	0.351341	cd	0.00992114	a	0.033302	ac	0.00725256	a
M235.1691T66	C15H23O2	dihydroartemisinic acid tertiary allylic hydroperoxide (putative)	REML	7.96319e-09	2.79498	1.06757	d	1.57961	b	0.561343	c	0.00525505	a	0.0144324	a	0.00238931	a
M583.4135T94	C40H55O3	Unknown	REML	0.000268066	2.6659	0	b	0	b	0	b	0.0962972	a	0.0978702	a	0.0983407	a
M221.1899T57	C15H25O	dihydroartemisinic aldehyde (putative)	REML	1.66488e-06	2.46497	0.138415	d	0.2837	b	0.0531178	ac	0.0129387	a	0.007918	a	0.108771	cd
M237.1483T44	C14H21O3	Unknown	REML	1.29337e-07	2.17131	0.172364	d	0.366283	b	0.593831	c	0.000574349	a	0.00157901	a	0.00233375	a
M621.3067T108	C36H45O9	Unknown	REML	6.32791e-06	2.13897	0	b	0	b	0	b	0.0772636	a	0.0845746	a	0.0665293	a
M251.1640T52	C15H23O3	arteannuin E/F/K/N (putative)	REML	1.49722e-07	2.00952	0.579853	c	1.06654	b	0.549583	c	0.00366571	a	0.0142162	a	0.00444106	a
M263.2006T82	C17H27O2	Unknown	REML	0.00402455	1.84307	0.0290246	a	0.035718	a	0.0480879	a	0.0331084	a	0.0964461	b	0.0289743	a
M233.1535T54	C15H21O2	6,7-Dehydroartemisinic acid/Isoannulide (putative)	REML	0.0569382	1.38902	0.293015	a	0.466849	a	0.379885	a	0.00141668	a	0.00207012	a	0.00261525	a
M497.3096T85	C27H45O8	Unknown	REML	5.68675e-05	1.37303	0	b	0	b	0	b	0.0495965	a	0	b	0	b
M203.1796T78	C15H23	Unknown	REML	1.431e-05	1.37018	0	a	0.0271079	b	0.0131274	ab	0.0032928	a	0.00487876	a	0.0604614	c
M223.1693T55	C14H23O2	Unknown	REML	2.95473e-06	1.35251	0.166924	c	0.277191	b	0.369898	b	0.000955267	a	0.00475792	a	0.00850247	a
M585.4289T99	C40H57O3	Unknown	REML	9.63728e-06	1.27218	0	b	0	b	0	b	0.0337359	a	0.0665719	c	0.0499408	ac
M151.1116T58	C10H15O	Unknown	REML	7.73705e-10	1.17627	0.000226828	a	0.498956	b	0.321698	c	0	a	0.00256228	a	0.000911707	a
M237.1850T66	C15H25O2	amorpha-4,11-diene tertiary allylic hydroperoxide (putative)	REML	0.0128926	1.14839	0.258074	ab	0.649024	b	0.181888	a	6.95905e-05	a	0.00176671	a	0	a
M335.2578T85	C21H35O3	Unknown	REML	5.83692e-05	1.0893	0	b	0	b	0	b	0.0393474	a	0.000208458	b	0	b
M207.1743T83	C14H23O	Unknown	REML	1.12005e-06	1.06562	0.111491	c	0.143259	b	0.0369406	a	0.0384923	a	0.0302671	a	0.0427758	a
M273.1484T87	C17H21O3	Unknown	REML	0.0397531	0.976096	0.408616	b	0.252349	ab	0.213055	ab	0.0144937	a	0.0142039	a	0.0145839	a
M565.4032T94	C40H53O2	Unknown	REML	6.90825e-05	0.944376	0	b	0	b	0	b	0.0341126	a	0.0323729	a	0.0257108	a
M203.1794T81	C15H23	amorpha-4,11-diene hydroperoxide	REML	1.34208e-05	0.888659	0.0389668	c	0.0643339	b	0.00256029	a	0.00212747	a	0.0343263	c	0.0392135	c
M255.1590T53	C14H23O4	Unknown	REML	1.50798e-07	0.769804	0.0195398	ab	0.0547447	b	0.210534	c	0.000199257	a	0.000927525	a	0.00441457	a
M221.1535T45	C14H21O2	Unknown	REML	1.15391e-09	0.755838	0.0567031	d	0.294758	b	0.206714	c	0.000131318	a	0.00133616	a	0.00212652	a
M249.1484T53	C15H21O3	arteannuin B	REML	3.75233e-10	0.754016	0.177179	d	0.426141	b	0.0930009	c	0.00153293	a	0.0045417	a	0.00164736	a
M205.1949T89	C15H25	a-guaiene	REML	4.51391e-07	0.753894	0.224607	c	0.0755148	b	0.0395328	ab	0.0106589	a	0.0394505	ab	0.0160642	a
M461.4346T103	C31H57O2	Unknown	REML	0.00336119	0.753514	0.135619	c	0.0880642	bc	0.0638563	abc	0	a	0	a	0.03325	ab
M305.2472T92	C20H33O2	Unknown	REML	9.92425e-09	0.633262	0.00255502	b	0	b	0	b	0.0228746	a	0.0117679	c	0	b
M237.1484T52	C14H21O3	Unknown	REML	1.75472e-05	0.62994	0.16525	c	0.356018	b	0.171563	c	0.00197479	a	0.01115	a	0.00184286	a
M153.1272T59	C10H17O	camphor	REML	1.33447e-09	0.625021	0.203422	c	0.290282	b	0.170937	c	0.000728479	a	0.00145445	a	0	a
M297.2061T83	C17H29O4	Unknown	REML	1.5081e-07	0.584701	0.20141	c	0.330451	b	0.0548557	a	0	a	0	a	0	a
M219.1743T72	C15H23O	4,7(11)-amorphadien-12-al/4(15),11-amorphadien-9-one (putative)	REML	6.71714e-05	0.507551	0.174262	c	0.286848	b	0.0836408	ac	0.00131154	a	0.00370607	a	0.000463073	a
M219.1743T88	C15H23O	artemisinic aldehyde	REML	3.72585e-08	0.504983	0.211397	c	0.147087	b	0.0297732	a	0.00145496	a	0.00206603	a	0.000555843	a
M233.1534T66	C15H21O2	arteannuin R	REML	8.87105e-09	0.474459	0.100451	d	0.268146	b	0.0544009	c	0.000938651	a	0.000919618	a	0.00148919	a
M359.1122T70	C19H19O7	dehydroxycasticin	REML	2.9417e-09	0.449419	0.126676	c	0.253994	b	0	a	0.000784362	a	0.00266544	a	0	a
M501.4295T102	C33H57O3	Unknown	REML	0.00146672	0.440869	0.0722119	bc	0.112609	b	0.0159337	ac	0	a	0	a	0.0194541	ac
M153.1272T42	C10H17O	Unknown	REML	4.06009e-12	0.429824	0.179934	b	0.00331649	a	0	a	0.000295751	a	0	a	0	a
M233.1535T83	C15H21O2	6,7-Dehydroartemisinic acid/Isoannulide (putative)	REML	1.92763e-09	0.392163	0.140075	d	0.221635	b	0.0422318	c	0	a	0	a	0	a
M283.1536T39	C15H23O5	arteannuin W	REML	1.18291e-07	0.369922	0.00641746	ab	0.0210088	b	0.10117	c	0.000420494	a	0.000324098	a	0.000870941	a
M359.0758T50	C18H15O8	Unknown	REML	0.00158658	0.340736	0.0749949	a	0.192571	b	0	a	0.000342777	a	0.00038962	a	0	a
M213.1484T60	C12H21O3	Unknown	REML	2.81663e-08	0.299944	0.00161548	a	0.0146465	b	0.0820317	c	0	a	0	a	0	a
M165.1273T61	C11H17O	Unknown	REML	2.16792e-10	0.296501	0.124122	d	0.051835	b	0.0244227	c	0.000415308	a	0	a	0	a
M219.1744T66	C15H23O	4,7(11)-amorphadien-12-al/4(15),11-amorphadien-9-one (putative)	REML	8.91442e-07	0.292709	0.112229	c	0.0927638	bc	0.080053	b	0.00127106	a	0.00202255	a	0.00213499	a
M221.1900T77	C15H25O	dihydroartemisinic aldehyde (putative)	REML	0.00654373	0.286453	0.0018251	b	0.0135322	a	0.00551423	b	0.00646447	ab	0.00740571	ab	0.0126402	a
M293.2473T86	C19H33O2	Unknown	REML	1.67949e-05	0.285089	0	b	0	b	0	b	0.010298	a	0.000586747	b	0	b
M219.1743T80	C15H23O	4,7(11)-amorphadien-12-al/4(15),11-amorphadien-9-one (putative)	REML	8.43678e-08	0.242671	0.0829981	c	0.137149	b	0.000571612	a	0	a	0	a	0	a
M281.1746T49	C16H25O4	Unknown	REML	4.52562e-11	0.235613	0.0359185	d	0.13316	b	0.011375	c	0	a	0	a	0	a
M435.2736T98	C25H39O6	Unknown	REML	2.50178e-12	0.182804	0.076526	b	0	a	0	a	0	a	0	a	0	a
M183.0806T74	C13H11O	Unknown	REML	0.000580993	0.16828	0	a	0	a	0	a	0.00369897	ab	0.00583288	b	0.00742563	b
M197.1536T79	C12H21O2	Unknown	REML	1.62404e-06	0.165812	0	a	0	a	0	a	0.00156938	a	0.00867679	b	0	a
M441.3716T103	C30H49O2	Unknown	REML	5.67527e-08	0.163932	0.0443572	b	0.0485966	b	0.0268149	c	0	a	0.00857842	a	0.00115153	a
M181.1223T48	C11H17O2	Unknown	REML	0.000395876	0.129684	0.00342995	a	0.00668193	a	0.0169657	b	0	a	0	a	0.0057225	a
M359.0758T47	C18H15O8	Unknown	REML	2.96116e-05	0.113744	0.0254604	c	0.064284	b	0	a	0.000706299	a	0.000724205	a	0	a
M227.1275T51	C12H19O4	Unknown	REML	2.26737e-06	0.106867	0	a	0	a	0.029227	b	0	a	0	a	0	a
M457.3302T80	C29H45O4	Unknown	REML	9.45737e-09	0.105699	0.0269141	d	0.0597373	b	0.0153101	c	0	a	0.000771922	a	0	a
M301.2008T53	C16H29O5	Unknown	REML	2.87833e-05	0.103854	0.0162368	c	0.0441351	b	0.028403	c	0	a	0	a	0	a
M369.1329T72	C21H21O6	Unknown	REML	6.95514e-06	0.0972179	0	b	0	b	0	b	0.00351169	a	0.00339654	a	0.00419587	a
M231.1016T66	C14H15O3	Unknown	REML	0.0538618	0.0969372	0.0034327	a	0.0146266	a	0.00143401	a	0.00346848	a	0.00507263	a	0.00424319	a
M303.0860T49	C16H15O6	Unknown	REML	2.07704e-07	0.0953621	0.0198266	c	0.053895	b	0	a	0	a	0	a	0	a
M221.1898T92	C15H25O	dihydroartemisinic aldehyde (putative)	REML	2.04726e-07	0.093979	0.00493742	a	0.00432954	a	0.0257023	b	0.000547283	a	0.000751067	a	0.000947215	a
M435.2737T79	C25H39O6	Unknown	REML	7.58092e-11	0.0881409	0.0368978	b	0	a	0	a	0	a	0	a	0	a
M169.1221T43	C10H17O2	Unknown	REML	3.03142e-10	0.087506	0.036632	d	0.027511	b	0.0143665	c	0	a	0	a	0	a
M503.3360T80	C30H47O6	Unknown	REML	1.38737e-06	0.0851271	0.0218446	c	0.0481106	b	0.0143676	c	0	a	0	a	0	a
M195.1378T77	C12H19O2	Unknown	REML	2.00796e-05	0.0678552	0.0284057	b	0	a	0	a	5.65123e-05	a	4.65175e-06	a	3.69177e-05	a
M221.1535T41	C14H21O2	arteannuin X	REML	1.86511e-07	0.0539057	0.0134465	c	0.0304655	b	0.00827961	c	0	a	0.000197293	a	6.72023e-05	a
M239.1276T50	C13H19O4	arteannuin Z	REML	2.76496e-05	0.0527717	0	a	0.00138744	a	0.0144326	b	0	a	0	a	0	a
M303.0859T47	C16H15O6	Unknown	REML	1.62785e-07	0.0412401	0.00975629	c	0.0233073	b	0	a	0	a	0	a	0	a
M307.2631T93	C20H35O2	Unknown	REML	1.54498e-09	0.0336863	0	a	0.0190382	b	0.00209802	a	0	a	0	a	0	a
M221.1897T89	C15H25O	dihydroartemisinic aldehyde (putative)	REML	0.812731	0.0139539	0.000151883	a	0.000314739	a	0.000484531	a	0.000504042	a	0.000406089	a	0.000385602	a
